# Supplementary material for: Student feedback about the use of role plays in Sparshanam, a medical humanities module
Source: F1000Res. 2012 Dec 13;1:65. [Version 1] doi: 10.12688/f1000research.1-65.v1 (PMC3752645; doi:10.12688/f1000research.1-65.v1)
Supplement: Questionnaire student feedback about the use of role plays — Questionnaire used to determine student enjoyment and usefulness scores of role plays used during the medical humanities at KIST Medical College, Nepal [file f1000research-1-237-s0000.tgz]

Archive with 1 entries (1 files):
- Questionnaire_student_feedback_about_the_use_of_role_plays.pdf
