# Supplementary material for: Student feedback about the use of role plays in Sparshanam, a medical humanities module
Source: F1000Res. 2012 Dec 13;1:65. [Version 1] doi: 10.12688/f1000research.1-65.v1 (PMC3752645; doi:10.12688/f1000research.1-65.v1)
Supplement: Student enjoyment and usefulness scores of role plays in a Medical Humanities module at KIST Medical College, Lalitpur, Nepal — Enjoyment and usefulness scores of role plays used during the medical humanities module (KIST Medical College, Nepal) according to gender and method of financing of medical education.Gender: 1 = male, 2 = femaleMethod of financing: 1 = self-financing, 2 = scholarship Enjoyment and usefulness scores are scored between 1 (lowest) to 5 (highest). [file f1000research-1-237-s0001.tgz]

Archive with 1 entries (1 files):
- Student_enjoyment_and_usefulness_scores_of_role_plays.csv
