# Supplementary material for: Student feedback about the use of role plays in Sparshanam, a medical humanities module
Source: F1000Res. 2012 Dec 13;1:65. [Version 1] doi: 10.12688/f1000research.1-65.v1 (PMC3752645; doi:10.12688/f1000research.1-65.v1)
Supplement: Student enjoyment and usefulness scores of role plays in a Medical Humanities module at KIST Medical College, Lalitpur, Nepal — Enjoyment and usefulness scores of role plays used during the medical humanities module (KIST Medical College, Nepal) according to gender and method of financing of medical education.Gender: 1 = male, 2 = femaleMethod of financing: 1 = self-financing, 2 = scholarship Enjoyment and usefulness scores are scored between 1 (lowest) to 5 (highest). [file f1000research-1-237-s0001.tgz › Student_enjoyment_and_usefulness_scores_of_role_plays.csv]

Student number	Gender	Financing	Enjoyment	Usefulness
1	1	2	5	5
2	1	1	4	4
3	1	1	5	5
4	1	1	5	5
5	2	1	5	5
6	1	1	5	5
7	1	1	4	4
8	2	1	4	0
9	2	1	4	4
10	2	1	5	5
11	1	1	4	3.5
12	1	1	5	0
13	2	1	4	4
14	1	1	4	0
15	1	2	4.5	0
16	1	1	5	4
17	1	1	4	4
18	1	2	4	5
19	1	1	4	4
20	1	1	4	4
21	2	1	5	5
22	1	1	3	4
23	2	1	4	4
24	2	1	4.5	4.5
25	1	1	4	5
26	1	1	4	1
27	2	1	5	5
28	1	1	5	4.5
29	2	1	5	5
30	2	1	5	5
31	1	1	5	5
32	1	1	5	5
33	1	2	4	0
34	1	1	4	4
35	1	1	4	4
36	1	1	4	0
37	2	1	0	4
38	2	1	5	4.5
39	1	1	4	5
40	1	1	4	5
41	0	0	4	4
42	1	1	4	4
43	2	1	3	3
44	2	1	3	3
45	2	1	4	4
46	2	1	4	4
47	2	1	4	4
48	2	1	5	5
49	1	1	0	0
50	1	1	4	4
51	2	1	5	5
52	1	1	5	5
53	1	1	5	5
54	2	1	5	4
55	2	1	4	4
56	2	1	5	5
57	2	1	5	5
58	1	1	5	5
59	1	1	3	3
60	1	2	4	4
61	1	2	4	4
62	1	2	5	5
63	1	1	4	5
64	2	1	5	5
65	1	1	5	5
66	1	1	5	5
67	2	1	5	5
68	1	1	4	5
69	2	1	4	4
70	2	1	4	4
71	1	1	4	4
72	2	1	4	4
73	2	1	5	4
74	2	1	5	4
75	1	1	4.5	4.5
76	1	1	4	4
77	1	1	5	5
78	2	1	4	4
79	2	1	4	4
80	2	1	4.5	4.5
81	2	1	5	5
82	2	1	5	5
83	1	1	4	4
84	2	1	5	5
85	1	1	4	4
86	1	1	4	4.5
87	2	1	0	4.5
88	2	1	5	5
89	2	1	4	5
90	1	1	4	0
91	2	1	4	4
92	2	1	4.5	5
93	2	1	4	4
94	1	1	4.5	5
95	1	1	5	5
96	1	1	4	5
97	1	2	5	5
98	1	1	5	5
